# Supplementary material for: Attosecond electron microscopy and diffraction
Source: Sci Adv. 2024 Aug 21;10(34):eadp5805. doi: 10.1126/sciadv.adp5805 (PMC11338230; doi:10.1126/sciadv.adp5805)
Supplement: Supplementary file 2 — Movies S1 and S2 [file sciadv.adp5805_movies_s1_and_s2.zip]

Archive with 2 entries (2 files):
- adp5805_movie_s1.mp4
- adp5805_movie_s2.mp4
